# Supplementary material for: Maternal and perinatal obesity induce bronchial obstruction and pulmonary hypertension via IL-6-FoxO1-axis in later life
Source: Nat Commun. 2022 Jul 27;13:4352. doi: 10.1038/s41467-022-31655-z (PMC9329333; doi:10.1038/s41467-022-31655-z)
Supplement: Supplementary file 4 — Source Data [file 41467_2022_31655_MOESM4_ESM.xlsx]

## Sheet: Fig. 1
Fig. 1
	B
		SD																																		HFD
	1	12.55	11.67	14.3	10.87	13.74	13.18	13.88	12.08	13.31	15.77	16.75	16.19	16.41	15.58	14.68	12.14	11.24	12.47	14.2	13.84	14.3	15.51	13.01	18.64	17.25	14.93	16.54	16.75	17.1	17.15	17.26	16.36			14.18	13.57	13.08	14.37	12.54	14.78	14.52	15.73	14.7	15.96	15.71	14.87	15.95	14.21
	3	16.37	15.71	17.17	14.62	18.7	17.45	17.46	17.51	16.1	17.8	18.25	18.29	18.33	18.09	20.54	19.08	18.11	15.42	18.67	18.33	18.95	18.86	16.23	19.6	18.5	16.47	17.82	18.55	19.29	19.51	19.54	18.58			18.09	18.57	17.2	18.65	18.32	18.49	17.12	18.3	17.47	17.71	19.25	17.64	19.09	17.68
	5	18.84	20.33	17.6	18.82	19.47	18.06	18.19	16.7	18.82	19.96	19.56	18.75	19.51	19.99	23.56	20.63	20.73	18.07	21.4	19.26	18.32	19.59	16.86	21.44	20.28	17.54	19.01	19.55	20.55	20.22	20.62	20.52			20.68	19.51	18.96	20.4	19.74	19.34	18.93	19.94	19.11	20.9	20.23	22.08	21.3	19.85
	7	22.75	19.66	21.83	20.43	21.29	18.95	19.21	17.96	19.28	21.19	22.1	23.73	21.92	22.78	24.92	19.47	24.3	22.94	22.85	21.5	19.54	21.8	19.83	24.03	24.21	22.98	23.17	23	23.26	19.5	20.72	22.22			22.36	21.92	20.56	22.69	21.59	21.67	22.1	21.04	22.09	22.5	27.48	22.95	26.35	22.18
	C
		SD																																		HFD
	1	4.64	2.48	4.3	4.41	4.6	3.92	4.36	3.56	5.45	4.58	5.28	5.28	5.22	3.91	3.4	2.57	2.41	2.94	2.36	3.6	5.8	8.51	5.79	4.76	5.19	3.26	3.85	3.59	3.59	3.23	3.19	3.33			6.59	5.81	5.78	6.91	5.14	4.3	6.18	6.96	6.43	7.87	6.37	4.49	5.15	5.03
	3	8.46	6.52	7.17	8.16	9.56	8.19	7.94	8.99	8.24	6.61	6.78	7.38	7.14	6.42	9.26	9.51	9.28	5.89	6.83	8.09	10.45	11.86	9.01	5.72	6.44	4.8	5.13	5.39	5.78	5.59	5.47	5.55			10.5	10.81	9.9	11.19	10.92	8.01	8.78	9.53	9.2	9.62	9.91	7.26	8.29	8.5
	5	10.93	11.14	7.6	12.36	10.33	8.8	8.67	8.18	10.96	8.77	8.09	7.84	8.32	8.32	12.28	11.06	11.9	8.54	9.56	9.02	9.82	12.59	9.64	7.56	8.22	5.87	6.32	6.39	7.04	6.3	6.55	7.49			13.09	11.75	11.66	12.94	12.34	8.86	10.59	11.17	10.84	12.81	10.89	11.7	10.5	10.67
	7	14.84	10.47	11.83	13.97	12.15	9.69	9.69	9.44	11.42	10	10.63	12.82	10.73	11.11	13.64	9.9	15.47	13.41	11.01	11.26	11.04	14.8	12.61	10.15	12.15	11.31	10.48	9.84	9.75	5.58	6.65	9.19			14.77	14.16	13.26	15.23	14.19	11.19	13.76	12.27	13.82	14.41	18.14	12.57	15.55	13
	D
		SD																																						HFD
	0	62	88	79	105	94	84	97	84	70	79	67	84	75	116	127	126	114	98	81	108	113	102	85	110	83	88	94	85	96	111	95	106	83	105	113	82			82	89	132	84	115	106	105	82	66	88
	15	275	203	142	363	342	283	301	284	330	359	317	364	285	328	173	346	332	459	283	313	275	282	262	275	277	244	262	234	320	239	326	337	368	293	437	333			316	386	380	360	255	403	507	295	385	342
	30	200	181	188	239	254	240	228	225	284	304	234	276	267	275	257	277	297	415	314	319	255	246	239	227	226	218	237	216	286	260	257	290	294	292	298	313			491	449	380	508	340	425	426	442	517	359
	60	150	136	140	152	139	169	155	134	178	162	148	158	138	203	164	163	190	273	206	177	158	152	149	159	132	137	113	149	145	209	159	181	202	212	213	174			189	185	215	214	179	227	172	206	197	199
	120	76	107	97	95	107	67	100	212	95	103	96	102	101	137	120	107	116	140	156	120	110	115	89	124	89	108	93	118	123	159	132	123	110	105	129	123			103	94	137	115	138	157	127	147	116	101
	E	SD	HFD			SD	HFD				SD										HFD
		10.26	10.29			0.00263158	0.0049174			Il6	1.04	1.21	1.74	1.05	0.38	1.05		0.88	0.66	Il6	1.61	1.82		20.48	3.65	1.43
		8.55	10.42			0.00214035	0.0084453			lep	0.07	0.95	1.37	0.32	0.35	1.22	1.84	2.38	0.5	lep	15.45	11.43	22.19	46.38	17.14	4.61	6.25
		10.4	9.48			0.00283654	0.00555907
		10.04	12.74			0.00483068	0.0140031
		8.61	13.71			0.00337979	0.0150037
		8.88	12.93			0.00326577	0.0126373
		10.34	11.15			0.00495164	0.00731839
		9.63	11.5			0.00446521	0.00622609
		10.9	13.2			0.00554128	0.00953788
		11.25	10.04			0.004	0.00727092
		16.48	8.95			0.004	0.00376536
		18.24	8.78			0.004	0.00607062
			15.92			0.006
		16.48	13.04			0.003
		16.04	17.98			0.004
		14.95	18.03			0.001
		15.7	16.37			0.004
		10.07	15.51			0.004
		9.88	11.16
		9.93	11.6
		10.43	11.15
		11.26	9.98
		11.01	13.41
		8.59	13.44
		9.07	12.19
		9.17	13.46
			12.71
	F	SD	HFD		SD	HFD
		17.7802	146.644		129.8	628.3
		54.038	255.48		59	519.8
		71.7745	53.724		23.5	2306.3
		26.9467			366.8	671.5
		45.7191	16.1164		197.3	2115
		19.4754	314.592
		4.8467	307.371
			SD																																HFD
		0	108	100	141	78	97	120	95	74	93	81	98	102	102	138	101	109	109	103	89	83	78	53	63	60	62	62	127	125	86	65			88	117	98	114	101	125	86
		15	341	349	321	281	318	278	262	321	415	341	368	315	387	324	314	450	358	247	287	262	239	122	122	321	149	141	374	321	317	183			439	341	438	398	354	306	369
		30	128	194	118	191	171	169	191	196	261	275	238	202	265	212	132	236	124	121	106	96	106	100	105	125	139	97	181	190	133	136			362	241	262	249	177	202	223
		60	129	122	100	155	141	170	130	107	173	134	158	124	189	147	128	145	126	113	96	96	88	89	99	121	125	95	165	142	118	98			166	174	142	175	155	178	167
		120	127	87	88	118	115	107	107	89	116	95	115	105	155	134	83	143	89	78	75	83	97	61	66	90	83	74	103	105	92	97			112	127	131	141	117	119	112
	G	SD	HFD		SD	HFD			IL-6		leptin
		24.57	28.03		0.00685796	0.0215483			SD	HFD	SD	HFD
		24.38	29.25		0.0120345	0.0175043			1.33	0.02	1.45	1.44
		24.31	27.24		0.0119622	0.0201909				0.25	1.33	0.8
		26.05	28.99		0.0191478	0.0251087			0.06	0.22	0.45	1.31
		24.84	22.79		0.0167874	0.0182712			3.4	0.16	0.96	1.19
		26.42	24.05		0.0205905	0.0201372			0.28	0.27	2.14	1.19
		22.05	27.07		0.0164943	0.0198042			0.52	0.35	1.16	1.32
		27.1	26.55		0.0157675	0.0173409			0.12	0.17	0.04	1.51
		24.21	27.6		0.0116522	0.0205652			3.09		1.23
		26.21	26.93		0.0099008	0.0156703			0.05		0.39
		26.76	25.09		0.00847907	0.0158629			0.17		0.84
		27.33	23.44		0.0211197	0.0187287
		28.18	23.18		0.0147587	0.013
		28.65	22.25		0.0126073	0.012
		26.14	24.62		0.009342	0.007
		25.28	27.32		0.0103521	0.012
		24.74	27.85		0.0174171	0.013
		27.7	25.29		0.0151011	0.022
		26.64	21.69		0.0103078	0.015
		29.3	23.78		0.0100683	0.013
		28.16	19.51		0.0117543	0.012
		26.57	24.59		0.0144524	0.011
		27.54	25.84		0.00812999	0.017
		28.82	23.17		0.0205309	0.019
		27.31	23.27		0.0106408	0.016
		30.88	24.27		0.0123834	0.014
		28.91	23.21		0.0153338	0.008
		29.74	21.52		0.0116577	0.008
		30.78	23.79		0.01423	0.015
		27.89	25.37		0.011
		26.91	23.37		0.011
		26.32			0.015
		28.18			0.011
		27.49			0.011
		27.11			0.015
		32.05			0.007
		33.09			0.016
		31.27			0.009
		28.17			0.008
		28.36			0.007
		25.35
		22.14
		20.94
		22.5
		22.7
		24.51
		24.11
		27.1
		24.6
		24.7
		27.92
		24.15
		24.48
		24.6
		25.5
		27.75
		22.72
		26.69
		24.89
		25.84
		21.22
		26.9
		25.66
		25.24
		23.6
		23.4
		21.5
		22.4
	H
		SD	HFD		SD	HFD
		0	19.4178		66.8	338.3
		0	15.0447		131.8	119.8
		0	95.0228		136.8	143.3
		0			366.8	137
		0			420.8	88
					317.8	276.8
			SD																					HFD
		0	103	103	109	87	111	107	89	85	101	77	70	75	92	136	120	93	89	89	116	127	111	94	83	104	75	93	83	89
		15	324	249	245	396	341	382	319	256	359	233	284	302	326	256	287	337	244	328	286	329	379	373	299	135	356	285	270	268
		30	297	237	260	358	194	281	276	261	268	243	226	264	340	312	322	281	263	365	245	268	312	359	346	129	361	285	249	311
		60	125	146	136	214	182	238	185	169	204	167	160	172	219	183	212	219	171	268	164	182	168	244	203	116	211	231	127	211
		120	126	126	113	131	105	131	126	104	124	94	96	96	131	124	153	114	97	137	122	98	124	150	101	103	107	103	111	124
[truncated: 39 more columns]

## Sheet: Fig. 2
Fig. 2
	B	<150µm		150-200µm
		SD	HFD	SD	HFD
		2.74833	3.07143	3.48303	3.11333
			2.92889	3.17944	3.37333
		1.93	4.14167	2.56042	3.77542
		2.87611	2.94667	2.99722	3.19267
			3.27111	2.40611	2.98111
		2.28833	3.23714	2.32333	3.20238
	C	SD	HFD
		2.68676	3.836
		4.30256	4.3958
		3.91776	3.09855
		3.28147	3.33618
		3.27072	3.60027
		3.00123	3.10159
		4.09473	4.80305
		1.85781	4.78822
		1.52308
		1.58025
		1.6525
		1.67338
		1.37312
		1.25909
		1.32201
		1.18346
		2.261
	E		SD						HFD
		none	11.7	7.5	6.17	3.2	8.6	3.2	7.3	5.6	4	7.4	11.2	9.5
		partial	5.3	5.6	4.7	3.4	5.6	4.5	6.1	6.5	6.8	5.1	6.9	6.7
		compl.	1.1	1.4	1.7	2.8	2.1	3	4.7	2.5	4.2	2.3	4.2	3.3
		20-70µm						70-150µm
	F	SD			HFD			SD			HFD
		Mean	SD	sample	Mean	SD	sample	Mean	SD	sample	Mean	SD	sample
		9.4	0.18	6	11.35	0.17	7	5.74	0.47	6	6.59	0.41	7
	G	SD	HFD
		418	483
		407	457
		378	385
		409	467
		380	447
		475	463
		410	469
		410	412
			426
	H	SD	HFD
		12.7	7.1
		10.24	6.81
		8.42	7.6
		10	8.64
		8.94	8.38
		9.27	6.58
		8.8	5.23
		10.58	5.7
			6.94
	I	SD	HFD
		1.08	0.63
		0.86	0.46
		0.8	0.74
		0.89	0.67
		0.79	0.62
		0.75	0.53
		0.77	0.4
		0.87	0.53
			0.52
	J	SD	HFD
		1.7	1.84
		1.9	1.91
		1.87	2.05
		1.83	1.87
		1.9	1.98
		1.87	1.95
		1.54	1.87
		1.5	2.1
			1.97
	K	SD	HFD
		1.2	1.09
		1.15	1.1
		1.17	1.09
		1.14	1.1
		1.3	1.03
		1.22	1.12
		1.1	0.93
		1.26	1.09
			1.13
	L	SD	HFD
		21.25	22.47
		18.92	20.96
		23.44	23.71
		28.61	24.33
		26.58	23.57
		24.23	20.3
		28.52	21.97
		29.38	17.87
			20.54
	M	SD	HFD
		1.67	3.16
		1.85	3.08
		2.78	3.12
		2.86	2.82
		2.97	2.81
		2.61	3.09
		3.24	4.2
		2.78	3.14
			2.96
	N	SD	HFD
		45.2	45
		42	46.7
		53.1	45.1
		43.4	45.7
		45.6	54.7
		42	50.7
		44.8	63.7
		51.4	48.1
		46.7	63.1
		46.9
	O	SD	HFD
		93.72	97.87
		91.3	87.22
		93.1	92.77
		94.3	106.31
		87.12	92.27
		99.93	87.93
		83.32	104.16
		95.75	91.82
			89.59
	P	SD	HFD
		66.2	65.76
		58.22	60
		60.97	61.97
		64.5	67.2
		60.22	63.27
		69.1	61.85
		59.08	72.59
		61.34	67.98
			55.26
	Q	SD	HFD
		0.62	10.88
		0.17	9.36
		0.53	5.69
		0.82	3.08
		0.72	8.42
		0.11	2.97
		4.02	6.62
			1.27
	R	SD	HFD
		0.499716	0.803533
		0.501817	0.312759
		0.340939	0.66369
		0.239452	0.552272
		0.18497	0.742897
		0.144242	0.619773
		alpha-SMA
		beta-actin
	S	SD	HFD
		1.17	1.57
		1.29	1.7
		0.73	1.31
		0.81	2.1
			4.1
			2.64

## Sheet: Fig. 3
Fig. 3
	E	SD	HFD	SD	HFD	SD	HFD
		Stat3	Stat3	Socs3	Socs3	cJun	cJun
		0.538567	0.618553	0.631429	0.611395	0.543374	0.431191
		0.493345	0.583841	0.589126	0.625638	0.494924	0.351017
		0.485221	0.644042	0.416225	0.752914	0.474203	0.539347
		0.484787	0.6081	0.533518	0.642652	0.490093	0.357954
				0.381773	0.564111
				0.495456
	F	c-Jun
		SD	HFD
		1.01374	0.545204
		0.542091	0.45831
		1.7739	0.592299
		0.743588	0.507598
		0.674555	0.556061
		0.602846	0.337817
		c-Jun
		beta-actin
		Stat3
		SD	HFD
		1.76566	2.79511
		1.58159	2.724
		1.86723	1.72735
		1.21605	1.95254
		0.459605	1.8389
		0.257372	2.46703
		Stat3
		beta-actin

## Sheet: Fig. 4
Fig. 4
	B	SD	HFD
		17570	24986.7
		13442.6	57450
		5778.56	24368.2
		11126.9	17282.3
			33317.5
	D	SD	HFD
		13.17	36.824
		23.282	46.818
		13.022	35.045
		25.434	29.382
	E	SD	HFD
		13.5024	24.8551
		10.7879	48.4098
		11.8157	24.037
		6.38154	21.1039
		10.3571	24.3824
		10.0784	17.0996
	F	SD	HFD
		32.7273	85.2713
		45.9459	79.1667
		44.7761	66.9872
		44.7761	72.4138
			62.5
	H	SD	HFD		SD	HFD
		96077.9	9516.5		184805	34030.5
		35730.1	12306.4		185626	33122.2
		613476	5953.66		1206365	25472.7
		107529	19478		99977	75710.8
		287496			301311
	I		nuclear					cytoplasmatic
		SD	34.2056	16.1415	33.7104	51.8197	48.8268	65.7944	83.8585	66.2896	48.1803	51.1732
		HFD	21.8534	27.0895	18.9448	20.4625		78.1466	72.9105	81.0552	79.5375
	K	SD	HFD		SD	HFD
		204756	456908		384771	761317
		510961	118356		471959	200855
		411617	193905		581748	354971
		113176	426848		162526	609977
	L		nuclear				cytoplasmatic
		SD	34.7323	51.984	41.4366	41.0501	65.2677	48.016	58.5634	58.9499
		HFD	37.506	37.0776	35.3276	41.1687	62.494	62.9224	64.6724	58.8313
	M	SD	HFD		SD	HFD	SD	HFD	SD	HFD
		1.39	0.51		Foxo3	Foxo3	Foxo4	Foxo4	Foxo6	Foxo6
		1.04	0.65		1.75	1.68	0.74	0.43	0.46	0.2
		0.84	0.39		0.83	0.71	0.03	0.09	0.08	0.06
		0.73	0.4		0.88	0.81	0.64	0.66	0.66	0.35
			0.97		0.54	0.56	2.58	0.18	2.8	0.18
			0.59			0.59		1.42		1.11
						0.89		0.08		0.08
						0.91		0.16		0.1
	N	SD	HFD		SD	HFD		SD	HFD		SD	HFD
		0.18	2.55		1.01	0.65		1.15	0.81		1.18	0.88
		1.83	1.9		1.03	0.44		0.88	0.54		1.55	0.87
		1.56	1.84		0.62	0.44		0.9	0.72		0.8	0.76
		0.43	1.49		1.01	0.51		1.08	0.55		0.87	0.56
			1.33		1.52	0.67			0.42		0.6	0.52
			1.56			0.58			0.79			0.51
									0.5			0.73
	O	bSMCSD	bSMCHFD		bSMCSD	bSMCHFD	bSMCSD	bSMCHFD	bSMCSD	bSMCHFD
		1.28617	0.472668		Foxo3	Foxo3	Foxo4	Foxo4	Foxo6	Foxo6
		1.2763	0.340437		1.03699	1.10796	1.05623	0.927457	1.02804	0.976685
		0.719142	0.195749		0.975498	1.00716	0.99949	0.853394	1.00592	0.931767
		0.847102	0.396473		0.982928	1.14345	0.940378	0.905666	0.970561	0.879078
					1.00458	1.04351	1.0039	0.847633	0.995479	0.964524
	P	SDCdkn1b	Cdkn1b	SDBcl6	Bcl6	SDGadd45a	Gadd45a
		1.07338	1.23258	1.27744	0.836671	1.31421	0.610808
		1.2213	0.545814	1.08385	0.414104	1.19443	0.223695
		0.779177	0.215952	0.750732	0.276977	0.808548	0.018732
		0.979019	0.504545	0.962067	0.640879	0.7879	0.436286

## Sheet: Fig. 5
Fi. 5
	A	Vect- IL-6	IL-6
		0	21.8852
			4.67881
			38.7716
			23.0492
		pStat3
		Stat3
		actin
	B	Veh	IL-6+R		Veh	IL-6+R
		28.77	19.77		71.23	80.23
		23.67	17.49		76.33	82.51
		22.81	17.75		77.19	82.25
	C	Veh	IL-6+R		Veh	IL-6+R
		22.02	21.18		77.98	78.82
		24.19	19.68		75.81	80.32
		25.76	21.7		74.24	78.3
		24.44	19.76		75.56	80.24
	D	Veh	Stattic
		44.313	77.468
		34.481	47.525
		41.365	87.656
		41.294	57.753
	E	Veh	IL-6+R Stattic		Veh	IL-6+R Stattic		Veh	IL-6+R Stattic
		21.85	23.02		78.15	76.98		97.485	112.734
		17.26	26.48		82.74	73.52		76.457	111.612
		18.47	27.05		81.53	72.95		49.231	102.891
								68.278	93.382
	F	Veh.	IL-6		Veh.	Stattic
		23.5	40		0.961553	0.463647
		25.75	38.5		1.23335	0.472021
		20.75	41.25		0.916635	0.466692
		34.25	46		0.888466	0.475828
	G	Vehicle	IL6+R	IL6+R+Pax		Vehicle	IL6+R	IL6+R+Pax		Vehicle	IL6+R	IL6+R+Pax
		1	1.14278	0.689267		100	100.718	86.5796		13.6059	11.3865	18.0719
		1	1.08205	0.826469		100	105.763	85.0299		14.7394	12.5091	17.2773
		1	1.08902	0.87673		100	126.333			14.3107	12.3055	16.5538
		1	1.10718	0.798538		100	201.266	85.5604		13.2348	11.439	18.8524
		1	1.0439	1.00221						17.418	15.5212	18.4157
		1	1.20799	0.889486						18.3313	14.3406	19.2151
		1	1.24737	0.907168
		1	1.02444	1.03184
		1	1.31742	0.788934
	H	Veh	Insulin
		0.0999558	0.966594
		0.181419	1.33301
		0.213109	0.968328
		pAKT
		Akt
		beta-actin
	I	Veh	Insulin		Veh	Insulin
		15.21	13.47		84.79	86.53
		15.44	10.58		84.56	89.42
		14.62	12.76		85.38	87.24
		pStat3	Veh			IL6+R
	J	Veh	0.179671	0.193322	0.228044	6.96687	6.26453	7.01788
		AKT-Inh.	0.154668	0.179291	0.774732	5.43328	4.68438	4.7378
		pStat3
		Stat3
		beta-actin
		AKT-Inh.	Veh			IL-6+R
		Veh	0.949865	0.980459	0.6321	2.28646	1.52176	1.94291
		AKT-Inh.	0.00702242	0.00510067	0.0132356	0.00862895	0.00976024	0.00865798
		pAKT
		Akt
		beta-actin
	K	Veh	IL-6+R	IL-6+R AKT-Inh		Veh	IL-6+R	IL-6+R AKT-Inh
		13.074	11.706	14.315		86.926	88.294	85.685
		13.698	11.779	13.241		86.302	88.221	86.759
		12.861	12.087	12.71		87.139	87.913	87.29
	L	Veh	Cre		Veh	Cre
		41.893	49.25		58.107	50.75
		45.059	47.346		54.941	52.654
		41.37	50.432		58.63	49.568
	M	Veh	IL-6+R		Veh	IL-6+R		Veh	IL-6+R		Veh	IL-6+R
		36.27	25.11		63.73	74.89		27.09	27.23		72.91	72.77
		35.36	26.66		64.64	73.34		24.86	26.62		75.14	73.38
		37.19	28.02		62.81	71.98		26.03	28.97		73.97	71.03
	N	WT	IL-6-/-
		3.38715	2.20983
		2.40712	1.56776
		2.159	1.9607
		3.80004	1.66115
		pStat3
		Stat3
		beta-actin
	O	WT	IL-6-/-		WT	IL-6-/-
		23.76	24.95		76.24	75.05
		22.11	24.24		77.89	75.76
		22.8	24.82		77.2	75.18
		23.98	24.58		76.02	75.42
	P	WT	IL-6-/-		WT	IL-6-/-
		1.02941	0.787181		1.08181	0.416146
		1.06835	0.873863		0.991309	0.36314
		0.902244	0.853623		1.0051	0.485671
					0.921784	0.539108
	Q	Vect. Foxo1-Inhi	Foxo1-Inhi	Vect. IL-6/Foxo1-Inhi	IL-6/Foxo1-Inhi
		0.9913	0.299483	0.825731	5.43878
		0.707768	1.58746	0.552885
		1.30093	0.376878	0.776725	4.13303
			0.722143	1.84466	2.91456
		pStat3
		Stat3
		beta-actin
	R	Cre-	Cre+ (Vect. IL-6)	Cre+ ( IL-6)		Cre-	Cre+ (Vect. IL-6)	Cre+ ( IL-6)
		1	1.35078	1.23751		0.710726	1.4424	1.52298
		1	1.72027	1.47542		1.15553	1.80248	1.45046
		1	1.99674	1.79855		1.15468	1.52298	1.2613
						0.979061	1.43837
	S	Cre-	Cre+ (Vect. IL-6)	Cre+ ( IL-6)
		2.3341	1.06935	1.94174
		1.04929	1.11865	5.55687
		1.39826	1.1929	7.13546
		1.36483	2.22827	5.47446

## Sheet: Fig. 6
Fig. 6
	A	Veh	IL-6+R
		0.0014385	1.18461
		0.000535333	2.34439
		0.000154189	1.65602
		pStat3
		Stat3
		beta-actin
	B		Veh.			IL-6+R
		Veh	1.41442	1.42592	1.42333	2.29381	2.49817	1.89486
		Stattic	0.295677	0.993418	0.943765	0.451852	1.35579	1.10277
		pAkt
		Akt
		beta-actin
	C	Veh	IL-6+R	IL-6+R AKT-Inh.		Veh	IL-6+R	IL-6+R AKT-Inh.
		13.82	9.36	16.47		86.18	90.64	83.53
		17.34	9.99	14.41		82.66	90.01	85.59
		12.12	9.12	16.8		87.88	90.88	83.2
	D	Veh.	Insulin	Insulin Akt-Inh.	Insulin Stattic		Veh.	Insulin	Insulin Akt-Inh.	Insulin Stattic
		16.04	12.62	17.74	19.95		83.96	87.38	82.26	80.05
		14.75	10.81	15.32	18.58		85.25	89.19	84.68	81.42
		15.84	11.43	14.03	17.93		84.16	88.57	85.97	82.07
	E	Veh.	IL-6	Insulin	IL-6 Insulin Akt-Inhi	IL-6 Insulin Stattic		Veh.	IL-6	Insulin	IL-6 Insulin Akt-Inhi	IL-6 Insulin Stattic
		12.4539	10.8616	7.42657	13.2314	18.2658		87.5461	89.1384	92.5734	86.7686	81.7342
		12.5642	7.74459	10.305	11.907	19.3877		87.4358	92.2554	89.695	88.093	80.6123
		14.0472	10.1304	8.81606	11.3827	16.1811		85.9528	89.8696	91.1839	88.6173	83.8189
	F	Veh.	EtOH	IL-6+sIL-6R	IL-6+sIL-6R+PAX	IL-6+sIL-6R+Stattic	IL-6+sIL-6R+PAX+Stattic
		0.84885	1.08622	1.18254	0.835089	0.528919	0.526338
		1.08708	1.39325	1.55665	1.0802	0.609761	0.550419
		1.12148	1.03548	1.1533	1.01656	0.518598	0.535799
		0.942593	1.00366	1.08708	0.997635	0.531499	0.525478
	G	Vect. IL-6	IL-6	Vect. PAX	PAX	Vect. IL-6/PAX	IL-6/PAX			Vect. IL-6	IL-6	Vect. PAX	PAX	Vect. IL-6/PAX	IL-6/PAX
		23.03	22.3	25.7	24.72	23.48	8.04			76.97	77.7	74.3	75.28	76.52	91.96
		35.99	15.53	23.14	46.7	20.26	19.02			64.01	84.47	76.86	53.3	79.74	80.98
		29.01	11.75	27.39	47.1	11.34	12.39			70.99	88.25	72.61	52.9	88.66	87.61
		34.74	15.35	26.76	71.23	14.31	34.6			65.26	84.65	73.24	28.77	85.69	65.4
		21.75	29.05	19.52	15.83	21.6	28.02			78.25	70.95	80.48	84.17	78.4	71.98
		15.76	31.23	20.66	12.09	4.76	15.92			84.24	68.77	79.34	87.91	95.24	84.08
		26	17.2	12.42	38.72	19.44	18.35			74	82.8	87.58	61.28	80.56	81.65
		16.24	14	25.85	16.04	16.87	44.76			83.76	86	74.15	83.96	83.13	55.24
		14.14	27.84	16.78	52.14	40.98	15.35			85.86	72.16	83.22	47.86	59.02	84.65
		26.91	13.69	14.18	34.88	12.59	27.12			73.09	86.31	85.82	65.12	87.41	72.88
		25.94	15.65	10.37	56.03	21.12	28.36			74.06	84.35	89.63	43.97	78.88	71.64
		16.72	20.59	20.67	38.91	14.98	11.36			83.28	79.41	79.33	61.09	85.02	88.64
		24.6	26.12	31.43	32.69	18.7	16.72			75.4	73.88	68.57	67.31	81.3	83.28
		13.99	19.43	24.83	27.91	15.27	53.55			86.01	80.57	75.17	72.09	84.73	46.45
		22.73	20.36	13.99	33.87		50.36			77.27	79.64	86.01	66.13		49.64
		37.4	27.79	27.49	53.27		28.44			62.6	72.21	72.51	46.73		71.56
		22.2	17.53	26.26	41.09		23.41			77.8	82.47	73.74	58.91		76.59
		16.46	17.22	7.39	24.47		32.31			83.54	82.78	92.61	75.53		67.69
		33.46	11.51	45.08	68.54		33.29			66.54	88.49	54.92	31.46		66.71
		16.57	15.07	15.29	65		65.04			83.43	84.93	84.71	35		34.96
		13.49	9.36	17.31	78.46		22.74			86.51	90.64	82.69	21.54		77.26
		34.33	11.39	30.43	24.77		18.6			65.67	88.61	69.57	75.23		81.4
		25.13	28.87	11.03	29.97		17.88			74.87	71.13	88.97	70.03		82.12
		19.42	27.78	12.55	59.31		35.54			80.58	72.22	87.45	40.69		64.46
		29.99	14.76		26.17		14.86			70.01	85.24		73.83		85.14
		23.9	19.13		14.63					76.1	80.87		85.37
		26.85	22.15		51.95					73.15	77.85		48.05
		29.2	10.32		45.82					70.8	89.68		54.18
		5.91	16.88		23.07					94.09	83.12		76.93
		26.19	25.37		49.45					73.81	74.63		50.55
		38.86								61.14
		13.91								86.09
	H	Vect. IL-6	IL-6	Vect. PAX	PAX	Vect. IL-6/PAX	IL-6/PAX
		0.928224	0.723404	0.83569	0.98871	0.877651	0.731828
		1.03627	0.905224	1.0178	1.07844	0.940899	0.871165
		1.03551	0.681358	1.14651	1.08374	1.18145	0.87469
	I	Vect. IL-6	IL-6	Vect. PAX	PAX	Vect. IL-6/PAX	IL-6/PAX
			1.50938	1.18946	0.385402	1.39227	0.379565
		1.06092	1.33449	0.984786	0.341465	0.941117	0.319273
		0.939079	1.37209	0.825759	0.190373	0.666613	0.246853

## Sheet: Fig. 7
Fig. 7
	A	SD	HFD		SD	HFD		SD	HFD		SD	HFD
		9.3	10.68		0.00239785	0.00614828		26.15	22.92		0.0129474	0.016082
		9.09	10.88		0.00290429	0.00554017		25.33	21.62		0.0195299	0.0171045
		9.02	10.89		0.00161863	0.00644702		26.15	22.92		0.0334091	0.0176789
		9.91	10.61		0.00192735	0.00677281		26.4	26.05		0.0218685	0.0302534
		9.77	10.7		0.0021085	0.00576007		28.47	25.69		0.0137967	0.0206812
		10.06	11.08		0.00172962	0.00833333		29.08	30.83		0.0168752	0.0314239
		9.56	9.73		0.00166318			29.63
		11.54	10.29		0.00366551			29.05
		9.41	10.53		0.00223167			29.39
		10.61	10.19		0.00359095			26.25
			10.43					29.17
			9.66					28.33
			10.62					29.39
			10.4					29.11
			8.91					26.8
			9.86					27.28
			10.18					26.76
								25.18
								26.37
	B	SD	HFD		SD	HFD
		0.673051	0.644825		1.85	2.32
		0.647177	0.68246		0.29	2.43
		0.778898	0.892473		2	6.97
		0.861895	0.862903		2.23	6.37
		1.61559	0.919691		3.02
		0.668683			0.25
		0.738911			0.7
	C		IL6KO SD											IL6KO HFD
		0	94	94	58	101	93	101	94	72	81	93	100	113	113	140	111	123	153	145	128
		15	456	386	298	389	306	329	308	332	275	231	280	444	123	185	371	468	506	466	455
		30	275	248	155	167	168	167	171	167	126	109	135	352	362	388	414	446	413	413	299
		60	151	166	122	142	97	128	145	117	104	119	120	262	259	266	255	304	271	215	146
		120	93	85	95	111	112	105	117	97	105	98	103	116	97	119	108	127	115	119	71
	E	<150µm		150-200mm
		SD	HFD	SD	HFD
		2.48167	1.975	2.37733	1.96429
		2.23083	2.09667	2.49667	1.87528
		2.23286	2.12444	2.33133	1.902
		2.31722	2.11222	2.30524	1.98533
		2.09167		2.60133	2.41139
	F	SD	HFD
		2.77025	3.49458
		2.90132	2.85382
		3.20584	3.39145
		3.32093
		3.5036
		3.0109
		2.98638
		2.88391
		2.73879
	H		IL-6-/- SD						IL-6-/- HFD
		none	7.7	8.2	8	5.3	4.3	3.5	4.8	4.3	5.1	6.4	6.8	5.3
		partial	3.6	6.6	5.6	4.8	4.6	5	4.6	5.2	6.7	7.2	8.2	6.6
		compl.	0.6	1	0.7	1	0.7	0.5	1.2	0.6	0.8	1.3	0.6	0.6
	I	20-70µm						70-150µm
		SD			HFD			SD			HFD
		Mean	SD	sample	Mean	SD	sample	Mean	SD	sample	Mean	SD	sample
		12.04	0.19	7	12.47	0.2	6	8.25	0.49	7	9.1	0.5	6
	J	SD	HFD
		1.68	0.22
		0.53	0.06
		0.35	0.5
		2.23	0.79
		0.23	0.27
		0.67	0.28
		0.16	0.21
		2.15
	K	SD	HFD
		33.9973	13.6837
		53.7518	6.33754
		43.9893	37.5389
	L	SD	HFD
		33.3333	35.1351
		42.8212	31.6602
		48.75	32.3383
		33.4677	27.4112
			28.3898
	M		nuclear			cyto
		IL6-/-SD	43.4209	61.9071	36.3996	56.5791	38.0929	63.6004
		IL6-/-HFD	46.2852	51.7777	33.3949	53.7148	48.2223	66.6051
	N		nuclear						cyto
		IL6-/-SD	41.4872	50.4457	48.7249	55.5625			58.51	49.55	51.28	44.44
		IL6-/-HFD	41.3908	57.6126	48.1095	48.4459	55.4802	47.4951	58.61	42.39	51.89	51.55	44.52	52.5

## Sheet: Fig. 8
Fig. 8
	B	WT	SMC-FoXO1 KO
		2.42041	3.2921
		2.40667	3.34861
		3.25156	2.98
		2.74883	7.18416
	C	WT	SMC-FoXO1 KO
		4.62838	5.9253
		4.1431	5.954
		4.52177	5.29172
		4.3897	4.61195
		5.066	4.63758
		3.84572	5.71927
			6.23135
	D		WT				SMC-FoXO1 KO
		20-70µm	10.1	9.7	12.5	10.2	13.5	12.8	13.3	13.7
		70-150µm	6.9	6.4	6.2	5.7	6.6	6.5	7.7	7.4
		>150µm	3.7	0	3.8	3.7	3.7	4.9	3.4	7.4
	E	WT	FoXO1 KO	WT	FoXO1 KO	WT	FoXO1 KO
		Foxo3	Foxo3	Foxo4	Foxo4	Foxo6	Foxo6
		1.26	0.58	1.38	1.17	1.19	0.85
		1.04	1.33	0.74	1.36	1.06	1.26
		0.64	1.32	0.95	1.42	0.82	1.16
		1.05	1.21	0.79	0.78	1.03	0.95
		1.18	1.65	1.02	1.07	1.17	1.32
		1.08	0.67	1.14	1.04	0.91	0.92
		0.76	1.15	0.98	0.73	0.81	1
	F	WT	SMC Foxo1-KO
		0.988446	0.914256
		0.966471	0.976833
		0.94243	0.975061
		0.902291	0.955419
		0.919454	0.995741
		0.965007	1.03238
		pStat3
		Stat3
		beta-actin
	G	Co	SMC Foxo1-KO
		1.03336	1.01198
		1.6183	1.08859
		1.05284	1.087
		1.02313	1.17145
		1.06038	1.05904
		0.985419	1.16229
		p-cJun
		cJun
		beta-actin
	H	Co	SMC Foxo1-KO
		0.401569	0.512342
		0.4529	0.448526
		0.637141	0.357525
		0.484411	0.219693
		0.562589	0.496941
		0.620545	0.449607
		PPARy
		beta-actin

## Sheet: Fig. 9
	Fig. 9
	B	SD	HFD
		26.87	25.29
		26.2	26.26
		28.1	26.04
		28.43	27.67
			28.07
	C	SD	HFD
		0.2402	0.5307
		0.2936	0.348
		0.2755	0.3627
		0.2838	0.4481
			0.4686
	D	SD	HFD
		0.00893934	0.0209846
		0.0112061	0.0132521
		0.00980427	0.0139286
		0.00998241	0.0161944
			0.016694
	E	HFDveh	HFDPax
		10812.8	17602.4
		7395.63	9631.29
		8630.93	14429.6
		6822.03	22757.4
			24129.9
	F	Vehicle		PAX
		SD	HFD	SD	HFD
		1.21972	4.00371	3.86725	3.89665
		0.936647	3.66904	3.61086	5.60627
		1.10094	4.77283	2.62025	3.4426
				3.59214	4.05816
	G	Vehicle		PAX
		SD	HFD	SD	HFD
		3.49	4.917	3.704	3.674
		4.027	4.454	3.771	4.613
		3.784	4.585	4.524	4.596
			5.56	3.983	4.704
					4.243
	H	Vehicle		PAX
		SD	HFD	SD	HFD
		0.7	1.6	1.6	1.8
		0.8	1.5	1	0.5
		0.9	1.5	0.9	1.5
		0.5	1.2	1.1	1.3
					0.6
	I	Vehicle		PAX
		SD	HFD	SD	HFD
		0.000475	0.000514	0.000313	0.00038
		0.000428	0.00062	0.000477	0.000404
		0.000433	0.000604	0.000363	0.000445
				0.00076	0.000596
					0.000509
	J	Vehicle		PAX
		SD	HFD	SD	HFD
		25.963	32.2222	34.9647	43.0841
		26.8537	45.309	30.4621	38.966
		29.4874	68.67	31.1376	49.7294
		13.3333	58.0236	37.8697	31.9841
		36.2963	52.525		40.6944
		16.9048
		40.8586
	J	Vehicle		PAX
		SD	HFD	SD	HFD
		15.38	63.8788	30.962	30.1823
		30.6557	63.1976	37.7842	34.1642
		16.018	54.6691	27.1274	30.1551
		19.6303	61.1911	32.1766	30.9856
		16.5354			35.3213

## Sheet: Table. 1
	Table. 1
		Selle J., Dinger K., Jentgen V. et al.,
		Maternal and perinatal obesity induce bronchial obstruction and pulmonary hypertension via IL-6-FoxO1 axis in later life
		Table 1: Observational associations of expiratory volume in 1 s/forced vital capacity (FEV1/FVC) ratio Z-score and asthma with comparative body size at 10 years of age.
			beta	se	P
		FEV1/FVC	-0.014	0.005	2.98E-03
		Asthma	-0.188	0.056	7.51E-04

[truncated: 11 more sheets: Sup. Fig. 1, Sup. Fig. 2, Sup. Fig. 3, Sup. Fig. 5, Sup. Fig. 6, Sup. Fig. 7, Sup. Fig. 8, Sup. Fig. 9, Sup. Fig. 10, Sup. Fig. 11, Sup. Fig. 12]
